# Supplementary material for: Sutureless Aortic Valve Replacement with Perceval Bioprosthesis Superior to Transcatheter Aortic Valve Implantation: A Promising Option for the Gray-Zone of Aortic Valve Replacement Procedures—A State-of-the-Art Systematic Review, Meta-Analysis, and Future Directions
Source: J Clin Med. 2024 Aug 19;13(16):4887. doi: 10.3390/jcm13164887 (PMC11355092; doi:10.3390/jcm13164887)
Supplement: Supplementary file 1 [file jcm-13-04887-s001.zip]

Archive with 1 entries (1 files):
- jcm-3159210-supplementary.pdf
